# Supplementary material for: Does prenatal alcohol exposure cause a metabolic syndrome? (Non-)evidence from a mouse model of fetal alcohol spectrum disorder
Source: PLoS One. 2018 Jun 28;13(6):e0199213. doi: 10.1371/journal.pone.0199213 (PMC6023152; doi:10.1371/journal.pone.0199213)
Supplement: S1 Dataset — (ZIP) [file pone.0199213.s010.zip]

Archive with 14 entries (14 files):
- New folder/Arterial BP.pdf
- New folder/Body growth.pdf
- New folder/BW-NMR.pdf
- New folder/DEXA.pdf
- New folder/Feeding behavior.pdf
- New folder/Food Intake.pdf
- New folder/IPGTT.pdf
- New folder/OGTT HF 4wks.pdf
- New folder/OGTT.pdf
- New folder/RER.pdf
- New folder/Tissue wts.pdf
- New folder/VO2 one.pdf
- New folder/VO2 two.pdf
- New folder/Water intake.pdf
